# Supplementary material for: A Scoping Review of Approaches to Improving Quality of Data Relating to Health Inequalities
Source: Int J Environ Res Public Health. 2022 Nov 29;19(23):15874. doi: 10.3390/ijerph192315874 (PMC9740714; doi:10.3390/ijerph192315874)
Supplement: Supplementary file 1 [file ijerph-19-15874-s001.zip]

Archive with 1 entries (1 files):
- ijerph-2004993-supplementary.pdf
